# Supplementary material for: Whole-Genome Sequencing and Analysis of Tumour-Forming Radish (Raphanus sativus L.) Line
Source: Int J Mol Sci. 2024 Jun 5;25(11):6236. doi: 10.3390/ijms25116236 (PMC11172632; doi:10.3390/ijms25116236)
Supplement: Supplementary file 1 [file ijms-25-06236-s001.zip]

Archive with 1 entries (1 files):
- ijms-3014487-supplementary.pdf
